# Supplementary material for: Dilation and Constriction of Subjective Time Based on Observed Walking Speed
Source: Front Psychol. 2018 Dec 21;9:2565. doi: 10.3389/fpsyg.2018.02565 (PMC6309241; doi:10.3389/fpsyg.2018.02565)
Supplement: PRESENTATION S1 — The stimuli used in all experiments. [file Presentation_1.zip]

Archive with 3 entries (3 files):
- karsilaretal_ANSI.txt
- karsilaretal_UNICODE.txt
- karsilaretal_UTF8.txt
